# Supplementary material for: Few-Shot Classification of Cryo-EM Micrographs Using Triplet Loss Embeddings
Source: bioRxiv. 2025 Oct 2:2025.10.01.679860. Preprint. [Version 1] doi: 10.1101/2025.10.01.679860 (PMC12621665; doi:10.1101/2025.10.01.679860)
Supplement: Supplement 1 [file media-1.zip]

Archive with 2 entries (2 files):
- supplementary_data.xlsx
- __MACOSX/._supplementary_data.xlsx
